# Supplementary material for: Characterization of FOLH1 Expression in Renal Cell Carcinoma
Source: Cancers (Basel). 2024 May 13;16(10):1855. doi: 10.3390/cancers16101855 (PMC11119455; doi:10.3390/cancers16101855)
Supplement: Supplementary file 1 [file cancers-16-01855-s001.zip]

Archive with 1 entries (1 files):
- cancers-2974520-supplementary.pdf
